# Supplementary material for: Application of Machine Learning Methods to Improve the Performance of Ultrasound in Head and Neck Oncology: A Literature Review
Source: Cancers (Basel). 2022 Jan 28;14(3):665. doi: 10.3390/cancers14030665 (PMC8833587; doi:10.3390/cancers14030665)
Supplement: Supplementary file 1 [file cancers-14-00665-s001.zip]

Archive with 1 entries (1 files):
- cancers-1541409-supplementary.pdf
